# Supplementary material for: Association between Residential Exposure to Air Pollution and Incident Coronary Heart Disease Is Not Mediated by Leukocyte Telomere Length: A UK Biobank Study
Source: Toxics. 2023 May 28;11(6):489. doi: 10.3390/toxics11060489 (PMC10301073; doi:10.3390/toxics11060489)
Supplement: Supplementary file 1 [file toxics-11-00489-s001.zip]

Archive with 1 entries (1 files):
- toxics-2358972-supplementary.pdf
